# Supplementary material for: SYK-623, a δ Opioid Receptor Inverse Agonist, Mitigates Chronic Stress-Induced Behavioral Abnormalities and Disrupted Neurogenesis
Source: J Clin Med. 2024 Jan 21;13(2):608. doi: 10.3390/jcm13020608 (PMC10817044; doi:10.3390/jcm13020608)
Supplement: Supplementary file 1 [file jcm-13-00608-s001.zip]

Archive with 1 entries (1 files):
- jcm-2820330-supplementary.pdf
